# Supplementary material for: Targeted RNA Therapy Reprograms Fibrotic Macrophages to Reverse Pulmonary Fibrosis
Source: Theranostics. 2026 Jun 4;16(13):7308–23. doi: 10.7150/thno.132296 (PMC13294990; doi:10.7150/thno.132296)
Supplement: Supplementary file 2 — Supplementary table 1. [file thnov16p7308s2.xlsx]

## Sheet: Targeted metabolites
Supplemental table 1. Targeted metabolomic profiling of control and bleomycin-treated lung tissues
Index	Compounds	Class	WT_BLM1	WT_BLM2	WT_BLM3	WT_Ctrl1	WT_Ctrl2	WT_Ctrl3	VIP	Pvalue	FDR	Fold_Change	Log2FC	Type
Myo-Inositol	Myo-Inositol	Alcohols	1.59091e+06	1.61868e+06	950217	207456	0	0	1.30559	0.0187634	0.0868463	20.0515	4.32563	up
3-Hydroxytyramine	3-Hydroxytyramine	Amines	2011.47	1703	711.181	276.609	0	0	1.19553	0.0649671	0.172042	15.9997	3.99997	up
N-Cyclohexylformamide	N-Cyclohexylformamide	Amines	23.1521	6.27314	16.3967	0	0	0	1.16688	0.0894914	0.207364	Inf	Inf	up
1,3-diaminopropane	1,3-diaminopropane	Amines	1076.89	970.794	1092.45	846.362	823.332	732.703	1.27623	0.00908531	0.0564869	1.30709	0.386353	insig
3-Methyl-1-butylamine	3-Methyl-1-butylamine	Amines	6.41461	53.4759	9.48242	0	0	0	0.831139	0.267613	0.415964	Inf	Inf	insig
Hexadecanamide	Hexadecanamide	Amines	1595.16	198.478	784.275	110.493	264.042	0	0.925335	0.208197	0.34476	6.88296	2.78303	insig
Linoleic-Acid-Amide	Linoleic Acid Amide	Amines	10.3229	0	389.174	0	0	0	0.636641	0.407544	0.521025	Inf	Inf	insig
N-Acetyl-D-Galactosamine	N-Acetyl-D-Galactosamine	Amines	26763	21801.7	19952.6	17438.4	13682.2	13472.3	1.18635	0.0379482	0.123332	1.53651	0.619656	insig
Urea	Urea	Amines	142948	116824	154879	40288.6	28564.6	40395.4	1.34644	0.00668212	0.0483401	3.79549	1.92429	up
Trimethylamine-N-Oxide	Trimethylamine N-Oxide	Amines	14570.9	14274	2153.3	15003	10057.6	11495.5	0.286208	0.703805	0.769673	0.847962	-0.237928	insig
Xanthurenic-Acid	Xanthurenic Acid	Amino acid derivatives	3.05862	1.61662	0	0	0	0	0.917609	0.219773	0.35713	Inf	Inf	insig
Aceglutamide	Aceglutamide	Amino acid derivatives	1225.57	1009.87	535.362	172.88	0	438.333	1.1503	0.0502387	0.149669	4.53329	2.18056	up
L-Cystathionine	L-Cystathionine	Amino acid derivatives	3037.38	2550.39	3022.52	437.462	374.46	543.618	1.3695	0.00226076	0.035921	6.35193	2.66719	up
L-Carnosine	L-Carnosine	Amino acid derivatives	1017.42	890.58	859.344	453.999	427.268	412.548	1.35558	0.00676086	0.0483401	2.1389	1.09687	up
Trans-4-Hydroxy-L-Proline	Trans-4-Hydroxy-L-Proline	Amino acid derivatives	69456.2	63759.8	47807.2	20595.3	9817.57	11474	1.31919	0.0078842	0.0536877	4.32172	2.1116	up
N-Acetyl-L-Tyrosine	N-Acetyl-L-Tyrosine	Amino acid derivatives	30.7986	9.56397	19.6563	8.02766	0	0.657499	1.09601	0.092081	0.207364	6.91051	2.78879	up
3-Nitro-L-tyrosine	3-Nitro-L-tyrosine	Amino acid derivatives	0	130.605	0	65.2435	158.665	0	0.333118	0.649337	0.725431	0.583294	-0.777705	insig
5-Hydroxy-Tryptophan	5-Hydroxy-Tryptophan	Amino acid derivatives	42.4809	31.2629	41.4856	0	0	0	1.35953	0.00859929	0.05574	Inf	Inf	up
Dimethylglycine	Dimethylglycine	Amino acid derivatives	2782.5	2385.85	1849.07	1064.34	633.701	756.339	1.28753	0.0165898	0.0827617	2.85914	1.51558	up
O-Phospho-L-Serine	O-Phospho-L-Serine	Amino acid derivatives	1856.41	1951.87	1345.32	0	403.265	865.922	1.24307	0.0167838	0.0827617	4.06056	2.02168	up
Glutamine	Glutamine	Amino acid derivatives	278250	361991	129198	102075	63850.2	107005	1.05739	0.130613	0.266225	2.81918	1.49528	up
3-N-Methyl-L-Histidine	3-N-Methyl-L-Histidine	Amino acid derivatives	2011.47	2077.33	2508.89	223.993	143.063	249.248	1.3641	0.00462175	0.0410445	10.7053	3.42025	up
Hexanoyl-Glycine	Hexanoyl Glycine	Amino acid derivatives	620.221	1168.24	110.036	0	150.264	80.5758	0.922174	0.208544	0.34476	8.22432	3.0399	insig
L-tyrosine-methyl-ester	L-tyrosine methyl ester	Amino acid derivatives	318.607	296.174	184.907	56.2237	39.1263	47.9158	1.2923	0.0323441	0.111451	5.58185	2.48074	up
S-(5-Adenosy)-L-Homocysteine	S-(5-Adenosy)-L-Homocysteine	Amino acid derivatives	12043.3	19745	9758.99	16536.4	5016.8	27933	0.250265	0.741677	0.791491	0.839574	-0.252271	insig
3-Chloro-L-Tyrosine	3-Chloro-L-Tyrosine	Amino acid derivatives	0	0	112.604	23.5268	9.90158	51.5685	0.158429	0.833984	0.864201	1.3248	0.405773	insig
Kynurenine	Kynurenine	Amino acid derivatives	286.746	269.436	314.105	0	238.358	211.216	0.93271	0.200885	0.339959	1.9358	0.952933	insig
Methionine-Sulfoxide	Methionine Sulfoxide	Amino acid derivatives	1954.12	1538.46	1207.03	783.223	239.798	792.866	1.1928	0.028557	0.10614	2.58805	1.37187	up
5-Hydroxylysine	5-Hydroxylysine	Amino acid derivatives	611.725	450.432	578.823	147.775	152.424	165.234	1.34139	0.0146009	0.0759247	3.5257	1.81791	up
2-Aminoisobutyric-Acid	2-Aminoisobutyric Acid	Amino acid derivatives	1136.36	1450.02	1513.24	371.317	0	399.656	1.31727	0.00318485	0.0384668	5.31746	2.41074	up
N-A-Acetyl-L-Arginine	N-A-Acetyl-L-Arginine	Amino acid derivatives	149.745	176.471	73.8838	76.5183	19.2031	47.0563	1.07166	0.0890979	0.207364	2.80225	1.48659	up
N-Acetyl-L-glutamic-acid	N-Acetyl-L-glutamic acid	Amino acid derivatives	4248.09	3763.88	3536.15	2736.02	2856.46	3051.14	1.25097	0.0289897	0.10614	1.33603	0.417952	insig
N6-Acetyl-L-Lysine	N6-Acetyl-L-Lysine	Amino acid derivatives	658.454	670.506	442.513	211.966	67.2108	191.233	1.2832	0.0121564	0.0681712	3.7658	1.91296	up
3-hydroxymethylglutaric-acid	3-hydroxymethylglutaric acid	Amino acid derivatives	592608	779515	381272	311185	108497	160937	1.1494	0.0565966	0.158692	3.01987	1.59449	up
L-Cystine	L-Cystine	Amino acids	80288.9	121349	70130.4	13620	18434.9	395359	0.278147	0.72228	0.776587	0.635844	-0.653255	insig
L-Norvaline	L-Norvaline	Amino acids	278250	277664	248913	51262.8	24483.9	60378.2	1.3703	0.000112062	0.0261132	5.91242	2.56375	up
L-Pyroglutamic-acid	L-Pyroglutamic acid	Amino acids	184155	224188	162386	32621.8	0	131930	1.15991	0.0582578	0.160209	3.46839	1.79427	up
L-Asparagine	L-Asparagine	Amino acids	133178	147676	57882.3	16987.4	4152.66	23420.7	1.19553	0.0666021	0.173016	7.60166	2.92631	up
Glutaconic-acid	Glutaconic acid	Amino acids	0	123.817	0	0	0	0	0.612187	0.42265	0.521025	Inf	Inf	insig
L-norleucine	L-norleucine	Amino acids	152931	143357	114974	27209.9	15338.5	33089.8	1.34886	0.0038522	0.0410445	5.43723	2.44287	up
L-citrulline	L-citrulline	Amino acids	28037.4	34142.3	15547.2	4705.35	1329.81	3824.67	1.23922	0.0496372	0.149434	7.88319	2.97878	up
Phenylalanine	Phenylalanine	Amino acids	140824	142328	123667	28863.5	13946.2	40180.5	1.36003	0.000487724	0.0261132	4.90201	2.29337	up
Ornithine	Ornithine	Amino acids	5968.56	7424.93	11991.3	0	0	2513.97	1.22213	0.0353756	0.116292	10.0975	3.33593	up
Sarcosine	Sarcosine	Amino acids	0	0	0	0	63.1301	0	0.61819	0.42265	0.521025	0	-Inf	insig
L-Proline	L-Proline	Amino acids	180756	169066	134334	25405.9	10129.6	27073.5	1.3521	0.00456274	0.0410445	7.73302	2.95103	up
Tryptophan	Tryptophan	Amino acids	83050.1	97696.4	77242.2	4630.19	1113.78	19746.5	1.34978	0.000763203	0.0272845	10.121	3.33928	up
Arginine	Arginine	Amino acids	40994.1	36816.1	15626.2	13559.8	13298.1	24065.3	0.878698	0.2056	0.344685	1.83485	0.87566	insig
L-Leucine	L-Leucine	Amino acids	108114	100165	74871.6	17288	11521.8	25569.4	1.32989	0.00877027	0.05574	5.20695	2.38044	up
Histidine	Histidine	Amino acids	14889.5	16557	13196.4	518.641	133.221	1153.85	1.36753	0.00242786	0.0365456	24.7232	4.62779	up
Tyrosine	Tyrosine	Amino acids	137426	159811	123074	32922.4	12242	39321	1.34269	0.00151458	0.0333209	4.97495	2.31468	up
Lysine	Lysine	Amino acids	67757	71986.8	56894.5	9215.27	4272.68	18607.6	1.34784	0.000894425	0.0284228	6.12664	2.6151	up
Threonine	Threonine	Amino acids	204333	211847	172461	35778.7	12097.9	37816.9	1.36114	0.000639133	0.0261132	6.86914	2.78013	up
Homo-L-arginine	Homo-L-arginine	Amino acids	537.383	471	401.027	279.615	218.435	328.749	1.22651	0.020081	0.0883564	1.70466	0.769482	insig
Homoserine	Homoserine	Amino acids	1253.19	1386.26	0	0	0	0	0.975489	0.184539	0.330969	Inf	Inf	insig
L-Aspartate	L-Aspartate	Amino acids	4949.02	4956.81	3338.6	0	0	2277.61	1.23094	0.0208845	0.0904995	5.81506	2.53979	up
Glycine	Glycine	Amino acids	879354	882353	653892	479555	239558	511388	1.19605	0.0266263	0.102964	1.9631	0.973135	insig
L-Methionine	L-Methionine	Amino acids	139550	118470	126037	23451.6	12410	33089.8	1.36449	0.000257744	0.0261132	5.56996	2.47767	up
L-Homocitrulline	L-Homocitrulline	Amino acids	788.02	1162.07	493.876	386.35	59.2895	125.698	1.13217	0.0642397	0.171706	4.27763	2.09681	up
L-Alanine	L-Alanine	Amino acids	681818	674619	482023	178894	74651.9	145251	1.3235	0.008237	0.0547856	4.61002	2.20477	up
Serine	Serine	Amino acids	250637	267380	215330	39837.6	16658.7	60378.2	1.35629	0.000593327	0.0261132	6.27465	2.64954	up
L-Isoleucine	L-Isoleucine	Amino acids	35471.5	32496.9	32595.8	6223.69	3192.51	8874.09	1.36898	0.000468056	0.0261132	5.49823	2.45897	up
H-Lys(Me)-OH-chloride-hydrochloride-salt	H-Lys(Me)-OH chloride hydrochloride salt	Amino acids	2824.98	2241.88	2311.34	1638.6	1159.39	1824.24	1.19346	0.0275347	0.104999	1.59624	0.674679	insig
L-Glutamic-acid	L-Glutamic acid	Amino acids	726423	783628	515606	285628	71531.4	165019	1.27929	0.00961035	0.05848	3.87924	1.95577	up
4-Methoxybenzaldehyde	4-Methoxybenzaldehyde	Benzene and substituted derivatives	6265.93	0	0	0	0	0	0.624701	0.42265	0.521025	Inf	Inf	insig
4-Hydroxybenzaldehyde	4-Hydroxybenzaldehyde	Benzene and substituted derivatives	0	0	0	13.169	4.77676	8.61624	1.21105	0.0675338	0.173016	0	-Inf	down
beta-muricholic-acid	beta-muricholic acid	Bile acids	0	3846.15	5501.78	0	0	5457.67	0.349082	0.623895	0.713736	1.71281	0.776362	insig
Cholic-acid	Cholic acid	Bile acids	47.791	384.615	227.183	12.0415	0	25.7843	1.00032	0.166173	0.323303	17.4376	4.12413	up
omega-muricholic-acid	omega-muricholic acid	Bile acids	160.79	547.1	351.64	0	0	0	1.16396	0.0869063	0.205415	Inf	Inf	up
7-Ketodeoxycholic-acid	7-Ketodeoxycholic acid	Bile acids	0	114.973	10.8653	0	0	0	0.68038	0.370892	0.509976	Inf	Inf	insig
7,12-diketolithocholic-acid	7,12-diketolithocholic acid	Bile acids	0	0	580.798	377.33	350.456	0	0.147158	0.842628	0.870006	0.798034	-0.325478	insig
Norcholic-acid	Norcholic acid	Bile acids	71.3679	122.172	0	58.0277	0	0	0.673774	0.342432	0.484409	3.3353	1.73782	insig
Hyodeoxycholic-acid	Hyodeoxycholic acid	Bile acids	120.858	181.201	97.7874	0	0	0	1.29285	0.0330938	0.112677	Inf	Inf	up
Taurocholic-acid	Taurocholic acid	Bile acids	679.694	666.392	1463.85	220.986	225.156	209.067	1.11318	0.112402	0.239903	4.2886	2.10051	up
Tauro-beta-muricholic-acid	Tauro-beta-muricholic acid	Bile acids	220.901	413.41	403.003	32.7721	35.0456	0	1.28327	0.0319858	0.111451	15.2956	3.93505	up
Glycolithocholic-acid-3-sulfate	Glycolithocholic acid-3-sulfate	Bile acids	9473.24	12217.2	4543.66	3592.9	1385.02	4061.02	1.05975	0.11214	0.239903	2.90234	1.53722	up
Taurochenodeoxycholic-acid	Taurochenodeoxycholic acid	Bile acids	180.331	218.017	201.501	0	0	0	1.37271	0.00296213	0.0384668	Inf	Inf	up
Tauroursodeoxycholic-acid	Tauroursodeoxycholic acid	Bile acids	115.548	134.307	123.271	0	0	0	1.37579	0.00190988	0.035921	Inf	Inf	up
Taurodeoxycholic-acid	Taurodeoxycholic acid	Bile acids	175.446	179.967	187.475	0	124.58	0	1.18568	0.0773837	0.188273	4.35775	2.12358	up
Taurolithocholic-acid	Taurolithocholic acid	Bile acids	20964.3	22624.4	16376.9	17588.7	14954.4	16029.2	0.946489	0.16846	0.323352	1.23457	0.304003	insig
Dodecanoylcarnitine	Dodecanoylcarnitine	CAR	151.02	163.719	42.2758	222.489	117.859	43.6184	0.0936972	0.896692	0.912647	0.929804	-0.105001	insig
L-palmitoylcarnitine	L-palmitoylcarnitine	CAR	10322.9	11168.2	5906.76	11425.1	11713.9	6188.23	0.180277	0.804152	0.845542	0.934212	-0.0981781	insig
DL-carnitine	DL-carnitine	CAR	31860.7	29206.1	18372.2	22399.3	15194.4	22991	0.755776	0.27637	0.421683	1.3112	0.390893	insig
Isobutyryl-L-carnitine	Isobutyryl-L-carnitine	CAR	1701.36	1310.16	736.863	1258.27	561.69	515.685	0.747245	0.27242	0.418882	1.60486	0.682448	insig
Myristoyl-L-carnitine	Myristoyl-L-carnitine	CAR	7168.65	8792.68	2499.01	6441.67	5724.92	2653.63	0.365268	0.618543	0.710455	1.24562	0.316862	insig
Stearoyl-carnitine	Stearoyl-carnitine	CAR	913.339	1151.79	863.295	793.746	1471.44	850.881	0.185122	0.809071	0.847598	0.939783	-0.0896	insig
Decanoyl-carnitine	Decanoyl-carnitine	CAR	25.0637	34.7594	7.68471	18.641	10.0576	7.88569	0.711229	0.325042	0.474845	1.84527	0.883829	insig
2-Methylbutyroylcarnitine	2-Methylbutyroylcarnitine	CAR	0	205.471	0	240.529	78.7326	89.3855	0.509063	0.478579	0.570307	0.502808	-0.991921	insig
Octanoyl-carnitine	Octanoyl-carnitine	CAR	21.4528	18.1613	4.83998	40.89	39.1263	11.517	0.810656	0.239973	0.379183	0.485661	-1.04198	insig
Isovaleryl-carnitine	Isovaleryl-carnitine	CAR	1195.84	845.331	829.712	1372.52	227.076	395.359	0.503457	0.506161	0.595729	1.43907	0.525137	insig
Acetyl-carnitine	Acetyl-carnitine	CAR	22090.1	21184.7	13808.8	18190	16754.7	18736.6	0.286949	0.710781	0.770013	1.06338	0.0886557	insig
Acetamide	Acetamide	Carboximidic acids	333475	351707	223232	115604	127220	169532	1.22338	0.0393148	0.124934	2.20298	1.13946	up
Choline	Choline	Cholines	59260.8	58617.9	48794.9	32321.1	28084.5	54576.7	0.961101	0.159486	0.314573	1.44956	0.535614	insig
Nicotinyl-Methylamide	Nicotinyl Methylamide	CoEnzyme and vitamins	5.565	0	0	0	7.58521	3.84615	0.442003	0.533985	0.623346	0.486818	-1.03855	insig
Nicotinuric-Acid	Nicotinuric Acid	CoEnzyme and vitamins	0	0	0	0	33.1253	0	0.61819	0.42265	0.521025	0	-Inf	insig
Niacinamide	Niacinamide	CoEnzyme and vitamins	54375.5	60468.9	48399.8	40890	24243.9	45122.5	1.06618	0.0904639	0.207364	1.48059	0.566172	insig
Riboflavin-sodium-phosphate	Riboflavin sodium phosphate	CoEnzyme and vitamins	480.034	415.467	422.758	282.622	446.471	431.887	0.584928	0.429277	0.524672	1.13547	0.183291	insig
Thiamine-pyrophosphate	Thiamine pyrophosphate	CoEnzyme and vitamins	12595.6	16454.1	14085.3	9936.86	0	0	1.1677	0.066575	0.173016	4.34091	2.118	up
Triphosphopyridine-nucleotide	Triphosphopyridine nucleotide	CoEnzyme and vitamins	3780.8	2139.04	4464.64	0	1418.63	2578.43	1.00063	0.10456	0.230033	2.59803	1.37742	up
Flavin-mononucleotide	Flavin mononucleotide	CoEnzyme and vitamins	571.368	536.816	525.484	413.41	556.889	526.429	0.616686	0.408488	0.521025	1.09149	0.126303	insig
Biotin	Biotin	CoEnzyme and vitamins	3632.12	3044.01	3812.72	783.223	2148.34	4146.97	0.679835	0.364717	0.506355	1.48178	0.567334	insig
Trigonelline	Trigonelline	CoEnzyme and vitamins	477.91	194.364	337.811	1104.93	350.456	539.321	0.773968	0.282449	0.42741	0.506383	-0.9817	insig
vitamin-B1	vitamin B1	CoEnzyme and vitamins	1661	1622.79	804.03	974.143	806.529	1076.49	0.798206	0.27719	0.421683	1.43073	0.516748	insig
Apigenic-acid	Apigenic acid	FFA	2888.7	1470.59	2864.48	5847.87	5904.94	5350.24	1.32001	0.0115545	0.0660915	0.422367	-1.24343	down
Octadecanedioate-(C18)	Octadecanedioate (C18)	FFA	815.633	1295.76	1262.35	1092.9	703.313	1899.44	0.19514	0.799986	0.844266	0.912894	-0.131481	insig
1-monopalmitoylglycerol	1-monopalmitoylglycerol	FFA	1.35726e+06	1.09831e+06	1.09048e+06	1.08238e+06	1.38262e+06	1.23335e+06	0.274439	0.701582	0.769673	0.958821	-0.0606666	insig
2-Hydroxyhexadecanoic-acid	2-Hydroxyhexadecanoic acid	FFA	2655.06	5059.65	5649.94	880.938	813.73	1256.98	1.21568	0.0601094	0.163727	4.52785	2.17883	up
Arachidonoyl-ethanolamide	Arachidonoyl ethanolamide	Fatty acyl	859.176	951.255	753.655	236.771	229.237	291.147	1.3542	0.0047359	0.0410445	3.38647	1.75978	up
Oleoylethanolamide	Oleoylethanolamide	Fatty acyl	98.7681	101.193	56.3019	63.4396	59.2895	78.2123	0.700944	0.335424	0.484409	1.27531	0.35085	insig
Lumichrome	Lumichrome	Heterocyclic compounds	199.66	161.868	156.065	146.272	138.982	144.822	1.00699	0.16328	0.319849	1.20349	0.267226	insig
2-Piperidone	2-Piperidone	Heterocyclic compounds	103.866	0	0	0	0	0	0.624701	0.42265	0.521025	Inf	Inf	insig
L-Pipecolic-Acid	L-Pipecolic Acid	Heterocyclic compounds	666.95	452.489	632.161	99.3686	49.928	76.0636	1.33677	0.0135292	0.0717253	7.77244	2.95837	up
Thiamine-Monophosphate	Thiamine Monophosphate	Heterocyclic compounds	771.028	771.288	934.413	0	0	0	1.36974	0.00431678	0.0410445	Inf	Inf	up
Quinolinic-Acid	Quinolinic Acid	Heterocyclic compounds	596.856	0	0	0	0	0	0.624701	0.42265	0.521025	Inf	Inf	insig
7a,27-Dihydroxycholesterol	7a,27-Dihydroxycholesterol	Hormones and hormone related compunds	17672	15487.5	12504.9	9275.41	12242	30081.7	0.203735	0.792291	0.839242	0.884987	-0.176272	insig
24-Hydroxycholesterol	24-Hydroxycholesterol	Hormones and hormone related compunds	0	0	0	0	2100.34	0	0.61819	0.42265	0.521025	0	-Inf	insig
Progesterone	Progesterone	Hormones and hormone related compunds	16.3976	20.5471	21.3354	10.914	15.5785	24.2802	0.389563	0.599607	0.692331	1.14786	0.198952	insig
3beta-Hydroxy-5-cholestenoate	3beta-Hydroxy-5-cholestenoate	Hormones and hormone related compunds	0	0	0	76.819	67.9309	58.6592	1.36515	0.00592561	0.0447752	0	-Inf	down
Testosterone	Testosterone	Hormones and hormone related compunds	1.85429	1.46442	0.296326	12.7931	9.45751	13.6227	1.33955	0.0075131	0.0524085	0.100772	-3.31083	down
11-Hydroxyandrosterone	11-Hydroxyandrosterone	Hormones and hormone related compunds	102.379	84.7388	52.5484	17.288	0	0	1.2742	0.0243892	0.0982437	13.8631	3.79318	up
Thyroxine	Thyroxine	Hormones and hormone related compunds	11.7884	23.6528	0	4.93085	0	0	0.808343	0.272253	0.418882	7.18766	2.84552	insig
rac-Normetanephrine-Hydrochloride	rac Normetanephrine Hydrochloride	Hormones and hormone related compunds	227273	283834	215330	48256.2	0	74774.4	1.32133	0.00272459	0.0384668	5.90452	2.56182	up
Cortisone	Cortisone	Hormones and hormone related compunds	0	0	0.841565	3.9086	3.16851	3.24452	1.346	0.00113116	0.0294101	0.0815341	-3.61645	down
Epinephrine	Epinephrine	Hormones and hormone related compunds	44817.3	33936.7	20545.2	11966.3	2232.36	8379.89	1.19129	0.0522525	0.152492	4.39794	2.13683	up
11-Dehydrocorticosterone	11-Dehydrocorticosterone	Hormones and hormone related compunds	40.7816	38.0502	120.506	8.55382	9.96159	10.593	0.99942	0.170688	0.325446	6.8481	2.7757	insig
4-Methoxy-Estrone	4-Methoxy Estrone	Hormones and hormone related compunds	405.692	536.816	892.928	168.37	145.463	182.853	1.1545	0.0911484	0.207364	3.69536	1.88571	up
2-Methoxy-Estrone	2-Methoxy Estrone	Hormones and hormone related compunds	31.8607	0	0	0	0	57.7997	0.264464	0.719683	0.776587	0.551225	-0.859287	insig
17alpha-Ethinylestradiol	17alpha-Ethinylestradiol	Hormones and hormone related compunds	0	0	0	0	0	76.9231	0.619617	0.42265	0.521025	0	-Inf	insig
Aldosterone	Aldosterone	Hormones and hormone related compunds	0	0	0	0	715.314	616.674	0.974489	0.185733	0.330969	0	-Inf	insig
Corticosterone	Corticosterone	Hormones and hormone related compunds	497.026	738.379	697.353	136.35	135.142	108.294	1.32485	0.0188748	0.0868463	5.08908	2.3474	up
Deoxycorticosterone	Deoxycorticosterone	Hormones and hormone related compunds	15.2506	16.5364	18.6092	13.9657	12.9381	20.3696	0.276147	0.710518	0.770013	1.06606	0.0922898	insig
Indole-3-Carboxaldehyde	Indole-3-Carboxaldehyde	Indole and Its derivatives	12.0433	8.78239	5.57092	13.8455	11.7379	14.2888	1.02256	0.12383	0.260407	0.662033	-0.595026	insig
Indolelactic-acid	Indolelactic acid	Indole and Its derivatives	7561.6	9666.8	10568.9	1601.02	392.463	1783.41	1.3398	0.00445241	0.0410445	7.35984	2.87967	up
5-Hydroxyindoleacetic-Acid	5-Hydroxyindoleacetic Acid	Indole and Its derivatives	0	444.262	0	245.039	0	2578.43	0.595366	0.437148	0.527603	0.157346	-2.66799	insig
Indole-3-carboxylic-acid	Indole-3-carboxylic acid	Indole and Its derivatives	0	25.5039	26.2742	16.837	0	0	0.67579	0.330739	0.480159	3.07525	1.6207	insig
Tryptophol	Tryptophol	Indole and Its derivatives	0	92.3488	65.9818	0	0	0	0.951476	0.194595	0.335266	Inf	Inf	insig
Indole-3-acetamide	Indole-3-acetamide	Indole and Its derivatives	5.28887	2.36528	0	0	0	0	0.889143	0.23725	0.378982	Inf	Inf	insig
Indole-3-glyoxylic-acid	Indole-3-glyoxylic acid	Indole and Its derivatives	6.03229	6.76676	0	0	0	0	0.974873	0.184844	0.330969	Inf	Inf	insig
beta-indole-3-acetic-acid	beta-indole-3-acetic acid	Indole and Its derivatives	28.6746	41.5467	37.7321	13.7402	0	5.82295	1.29243	0.00594915	0.0447752	5.51819	2.4642	up
Equol	Equol	Isoflavonoids	655.268	570.753	637.1	253.307	121.219	120.327	1.34952	0.0022527	0.035921	3.765	1.91265	up
Choline-alfoscerate	Choline alfoscerate	LPC	212404	146853	175425	309681	468075	240653	1.042	0.130198	0.266225	0.525017	-0.929564	insig
1-Palmitoyl-sn-glycero-3-phosphocholine	1-Palmitoyl-sn-glycero-3-phosphocholine	LPC	27400.2	30028.8	23508.5	20745.6	20811.3	22346.4	1.13468	0.086362	0.205415	1.26656	0.340916	insig
1-Stearoyl-sn-glycero-3-phosphocholine	1-Stearoyl-sn-glycero-3-phosphocholine	LPC	112150	115590	119123	102526	108497	95186.9	1.16247	0.0520676	0.152492	1.13276	0.179844	insig
1-Myristoyl-sn-glycero-3-phosphocholine	1-Myristoyl-sn-glycero-3-phosphocholine	LPC	16418.9	20012.3	11359.1	5577.27	2424.39	4125.48	1.2597	0.0301965	0.10662	3.94078	1.97848	up
Palmitoyl-ethanolamide	Palmitoyl ethanolamide	LPE	136.364	150.555	79.0202	150.331	122.9	186.076	0.662901	0.338077	0.484409	0.79672	-0.327855	insig
1-hexadecanoyl-sn-glycero-3-phosphoethanolamine	1-hexadecanoyl-sn-glycero-3-phosphoethanolamine	LPE	11661	18778.3	12564.2	5021.05	3888.62	18349.8	0.622775	0.386315	0.518715	1.57756	0.657696	insig
Phosphorylethanolamine	Phosphorylethanolamine	LPE	333475	292061	239036	154841	75372.1	128062	1.27285	0.00990245	0.0590021	2.41315	1.27092	up
Isocytosine	Isocytosine	Nucleotide and Its metabolomics	159.941	159.605	154.287	29.4648	0	150.623	1.00465	0.167368	0.323352	2.63112	1.39568	up
Dihydrothymine	Dihydrothymine	Nucleotide and Its metabolomics	102.167	0	116.752	0	0	0	0.977918	0.18531	0.330969	Inf	Inf	insig
cGMP	cGMP	Nucleotide and Its metabolomics	0	0	0	0	42.4868	0	0.61819	0.42265	0.521025	0	-Inf	insig
ATP	ATP	Nucleotide and Its metabolomics	0	0	0	915.514	1689.87	1108.72	1.29367	0.0335603	0.112921	0	-Inf	down
9H-purine	9H-purine	Nucleotide and Its metabolomics	34.1971	13.3896	14.6977	160.854	30.965	30.9411	0.717018	0.341679	0.484409	0.279603	-1.83855	insig
N6-threonylcarbamoyladenosine	N6-threonylcarbamoyladenosine	Nucleotide and Its metabolomics	284.622	335.253	308.179	140.71	29.5247	112.591	1.30786	0.0124562	0.0685092	3.28136	1.7143	up
N6,N6-dimethyladenosine	N6,N6-dimethyladenosine	Nucleotide and Its metabolomics	33.5599	27.7664	105.492	11.6657	0.691311	45.982	0.739523	0.291271	0.438439	2.85947	1.51575	insig
5'-Deoxy-5'-methylthioadensine	5'-Deoxy-5'-methylthioadensine	Nucleotide and Its metabolomics	8899.75	9563.97	10371.4	11680.7	7825.25	2621.4	0.53693	0.485098	0.573297	1.30314	0.381996	insig
2'-O-methyluridine	2'-O-methyluridine	Nucleotide and Its metabolomics	214.528	322.912	2.29158	195.43	256.841	0	0.163766	0.823166	0.856093	1.19338	0.255057	insig
Xanthosine	Xanthosine	Nucleotide and Its metabolomics	248513	290004	114974	14612.1	8257.32	129996	1.08278	0.069598	0.175667	4.27495	2.09591	up
5-methylcytidine	5-methylcytidine	Nucleotide and Its metabolomics	299.49	263.266	294.35	160.854	33.3653	143.532	1.24703	0.0407372	0.128031	2.53768	1.34351	up
5-methoxycarbonylmethyl-2-thiouridine	5-methoxycarbonylmethyl-2-thiouridine	Nucleotide and Its metabolomics	575.616	598.519	0	0	0	356.682	0.706115	0.312764	0.465889	3.29182	1.71889	insig
5-formylcytidine	5-formylcytidine	Nucleotide and Its metabolomics	698.811	471	329.909	193.927	0	0	1.20025	0.0350747	0.116292	7.73344	2.95111	up
2-thiocytidine	2-thiocytidine	Nucleotide and Its metabolomics	3865.76	2817.77	1554.72	0	0	0	1.24451	0.0544057	0.15406	Inf	Inf	up
2'-O-methylguanosine	2'-O-methylguanosine	Nucleotide and Its metabolomics	145.285	88.441	168.906	49.6091	8.44935	287.924	0.143282	0.8515	0.876004	1.16373	0.218758	insig
2'-O-methylcytidine	2'-O-methylcytidine	Nucleotide and Its metabolomics	182.031	109.626	310.154	0	0	251.397	0.684755	0.324009	0.474845	2.39387	1.25934	insig
N2-methylguanosine	N2-methylguanosine	Nucleotide and Its metabolomics	1590.91	1069.52	661.794	135.598	0	393.21	1.17232	0.0574404	0.159495	6.28247	2.65133	up
Paraxanthine	Paraxanthine	Nucleotide and Its metabolomics	0.115123	0.0446318	0	0	0	0.090245	0.347226	0.63431	0.717486	1.77024	0.823943	insig
Deoxyuridine	Deoxyuridine	Nucleotide and Its metabolomics	4524.21	3578.77	4109.05	0	0	0	1.37048	0.00448707	0.0410445	Inf	Inf	up
Guanine	Guanine	Nucleotide and Its metabolomics	1756.58	1273.14	1116.16	2209.86	2664.43	4619.68	1.04936	0.129647	0.266225	0.436686	-1.19533	down
Hypoxanthine	Hypoxanthine	Nucleotide and Its metabolomics	380204	143151	148558	843355	535286	12183.1	0.58378	0.43147	0.525108	0.483104	-1.04959	insig
Cytidine	Cytidine	Nucleotide and Its metabolomics	11108.8	8185.93	9739.23	42844.3	10489.7	14933.4	0.745472	0.325418	0.474845	0.425297	-1.23346	insig
Pseudouridine	Pseudouridine	Nucleotide and Its metabolomics	4864.06	3907.86	4859.74	2360.19	736.918	5951.87	0.603426	0.427031	0.524166	1.50643	0.591134	insig
Inosine	Inosine	Nucleotide and Its metabolomics	3993.2	2097.9	1894.51	7291.04	17786.8	367.426	0.682603	0.369195	0.509976	0.313834	-1.67192	insig
2'-deoxycytidine	2'-deoxycytidine	Nucleotide and Its metabolomics	4035.68	1090.09	1995.26	3442.57	1687.47	1839.28	0.0416682	0.963798	0.96718	1.02177	0.0310675	insig
2'-deoxyguanosine	2'-deoxyguanosine	Nucleotide and Its metabolomics	605.353	0	460.292	350.271	0	0	0.672722	0.342721	0.484409	3.04235	1.60519	insig
GMP	GMP	Nucleotide and Its metabolomics	0	0	0	20144.3	29524.7	0	0.950927	0.197686	0.336537	0	-Inf	insig
IMP	IMP	Nucleotide and Its metabolomics	2803.74	2735.5	2627.42	2119.66	4080.65	2900.73	0.363593	0.640073	0.717886	0.897332	-0.156287	insig
UMP	UMP	Nucleotide and Its metabolomics	2824.98	2591.53	2429.87	2164.76	6144.98	3029.65	0.597631	0.43721	0.527603	0.691957	-0.531246	insig
1-Methylxanthine	1-Methylxanthine	Nucleotide and Its metabolomics	0	6.9313	8.87001	0	0	0	0.961351	0.18958	0.330969	Inf	Inf	insig
N,N-Dimethylguanosine	N,N-Dimethylguanosine	Nucleotide and Its metabolomics	290.994	182.641	482.023	35.0271	9.26548	68.7581	1.16721	0.0797503	0.191669	8.45336	3.07953	up
Uridine	Uridine	Nucleotide and Its metabolomics	5989.8	5203.62	6301.86	1166.57	3360.54	6703.91	0.740052	0.323178	0.474845	1.55776	0.639478	insig
1-methylguanosine	1-methylguanosine	Nucleotide and Its metabolomics	2187.77	1419.17	3062.03	25.7066	0	302.965	1.25704	0.0420941	0.129451	20.2907	4.34274	up
AMP	AMP	Nucleotide and Its metabolomics	1333.9	1320.44	964.046	1136.5	4008.64	1512.68	0.672756	0.377702	0.514512	0.54348	-0.879702	insig
dCMP	dCMP	Nucleotide and Its metabolomics	717.927	775.401	689.451	599.82	763.322	691.878	0.506487	0.484367	0.573297	1.06217	0.0870137	insig
1-methylhistamine	1-methylhistamine	Nucleotide and Its metabolomics	180.756	0	0	181.9	283.245	204.125	1.05869	0.0959559	0.214401	0.270079	-1.88855	down
5'-Cytidylic-acid	5'-Cytidylic acid	Nucleotide and Its metabolomics	3101.1	2673.8	2469.38	3743.24	5400.86	3330.47	1.00781	0.146969	0.291897	0.660887	-0.597524	insig
N2,N2,7-trimethylguanosine	N2,N2,7-trimethylguanosine	Nucleotide and Its metabolomics	43.1181	33.9367	56.3019	6.41912	0	2.96519	1.31422	0.0176431	0.0855242	14.2106	3.82889	up
5-Methylcytosine	5-Methylcytosine	Nucleotide and Its metabolomics	70.0935	59.2349	58.87	123.572	183.629	94.5423	1.10753	0.11048	0.239903	0.468454	-1.09402	down
S-adenosyl-L-methioninate	S-adenosyl-L-methioninate	Nucleotide and Its metabolomics	2973.66	3414.23	3062.03	5036.08	3240.52	1134.51	0.00932167	0.991917	0.991917	1.00412	0.00593871	insig
5'-deoxyadenosine	5'-deoxyadenosine	Nucleotide and Its metabolomics	50.9771	55.9441	34.3738	0	42.2468	0	1.00635	0.129054	0.266225	3.34451	1.7418	up
Adenine	Adenine	Nucleotide and Its metabolomics	176.296	164.13	161.794	383.343	302.448	71.5514	0.569596	0.458787	0.551316	0.663133	-0.592629	insig
5,2'-O-dimethyluridine	5,2'-O-dimethyluridine	Nucleotide and Its metabolomics	70.9431	0	70.723	0	0	0	0.981587	0.183504	0.330969	Inf	Inf	insig
Cyclic-AMP	Cyclic-AMP	Nucleotide and Its metabolomics	63.0841	45.6602	15.3299	29.4648	81.8531	44.9076	0.34149	0.635198	0.717486	0.7942	-0.332427	insig
Guanosine	Guanosine	Nucleotide and Its metabolomics	8007.65	2858.91	4464.64	35929	11497.8	1929.52	0.666513	0.378999	0.514512	0.310622	-1.68677	insig
Uracil	Uracil	Nucleotide and Its metabolomics	64783.3	62731.4	57092.1	19392.7	5376.86	22346.4	1.34094	0.0055597	0.0447752	3.91814	1.97017	up
ADP	ADP	Nucleotide and Its metabolomics	2002.97	2262.44	1774	712.568	1886.7	663.945	1.01794	0.135183	0.27227	1.85076	0.888116	insig
Adenosine	Adenosine	Nucleotide and Its metabolomics	10025.5	7260.39	9660.21	8749.25	5760.92	3201.55	0.895575	0.187508	0.330969	1.52137	0.605372	insig
2-Aminooctanoic-acid	2-Aminooctanoic acid	Organic acid And Its derivatives	131.691	104.484	107.467	41.1906	8.06529	35.2385	1.32178	0.00322798	0.0384668	4.06704	2.02398	up
L-Leucic-acid	L-Leucic acid	Organic acid And Its derivatives	1459.22	1275.2	3358.36	226.999	65.0504	0	1.13594	0.0994683	0.220527	20.8621	4.38281	up
Propofol-Glucuronide	Propofol Glucuronide	Organic acid And Its derivatives	798.641	0	0	0	0	0	0.624701	0.42265	0.521025	Inf	Inf	insig
Urocanic-acid	Urocanic acid	Organic acid And Its derivatives	8220.05	3023.45	8553.93	13138.9	8041.29	2965.19	0.279765	0.699407	0.769673	0.819926	-0.286434	insig
Potassium-Phenyl-Sulfate	Potassium Phenyl Sulfate	Organic acid And Its derivatives	178420	292061	196563	19994	22803.6	46196.8	1.29079	0.0266411	0.102964	7.49533	2.90599	up
Acetoacetic-acid-sodium-salt	Acetoacetic acid sodium salt	Organic acid And Its derivatives	4970.26	3393.67	3792.97	535.177	213.394	12333.5	0.0539031	0.945604	0.952264	0.929281	-0.105814	insig
2,4-Hexadienoic-acid	2,4-Hexadienoic acid	Organic acid And Its derivatives	471.538	442.205	422.758	329.224	535.286	487.752	0.0573602	0.941318	0.951297	0.988344	-0.0169148	insig
3-phenyllactic-acid	3-phenyllactic acid	Organic acid And Its derivatives	44.3925	0	34.9664	0	0	0	0.972079	0.189203	0.330969	Inf	Inf	insig
Ethylmalonic-acid	Ethylmalonic acid	Organic acid And Its derivatives	14273.6	32291.2	0	0	0	0	0.880183	0.23852	0.378982	Inf	Inf	insig
Suberic-acid	Suberic acid	Organic acid And Its derivatives	29.949	23.6528	62.6235	12.2219	105.377	32.8749	0.253088	0.737323	0.789792	0.772396	-0.372587	insig
3-Hydroxybutyric-Acid	3-Hydroxybutyric Acid	Organic acid And Its derivatives	0	21801.7	1696.96	0	0	0	0.668641	0.379588	0.514512	Inf	Inf	insig
Creatinine	Creatinine	Organic acid And Its derivatives	5437.55	4668.86	3773.21	2540.59	1500.24	2213.15	1.26238	0.0161105	0.0822785	2.21933	1.15012	up
3-Phenylpyruvic-Acid	3-Phenylpyruvic Acid	Organic acid And Its derivatives	0.838997	34.7594	0	0	0	0	0.63013	0.408886	0.521025	Inf	Inf	insig
alpha-Aminoadipic-acid	alpha-Aminoadipic acid	Organic acid And Its derivatives	5947.32	6046.89	3338.6	7411.3	1260.2	4168.46	0.284685	0.704279	0.769673	1.19415	0.255982	insig
4-Aminobutyric-Acid	4-Aminobutyric Acid	Organic acid And Its derivatives	99192.9	96256.7	22718.3	0	0	35238.5	1.02406	0.119484	0.25313	6.19118	2.63021	up
Argininosuccinic-acid	Argininosuccinic acid	Organic acid And Its derivatives	17395.9	16413	4109.05	2029.46	789.726	4232.92	1.05177	0.131251	0.266225	5.37683	2.42675	up
2-hydroxy-2-methylbutyric-acid	2-hydroxy-2-methylbutyric acid	Organic acid And Its derivatives	2824.98	2241.88	2587.91	266.085	1401.82	1757.63	1.14199	0.0740098	0.182472	2.23462	1.16003	up
Citric-acid	Citric acid	Organic acid And Its derivatives	1253.19	1030.44	5057.29	665.965	628.901	0	0.836297	0.261265	0.408316	5.66925	2.50316	insig
Hydroxyphenyllactic-acid	Hydroxyphenyllactic acid	Organic acid And Its derivatives	2782.5	1719.46	3299.09	1013.23	234.518	393.21	1.2338	0.0296896	0.10614	4.75396	2.24913	up
Glutaric-acid	Glutaric acid	Organic acid And Its derivatives	352591	586179	596602	103127	0	283627	1.18145	0.0291594	0.10614	3.96989	1.9891	up
Fumaric-acid	Fumaric acid	Organic acid And Its derivatives	824129	927602	728961	187913	123620	266437	1.34795	0.00131385	0.0313135	4.29207	2.10167	up
Salicylic-acid	Salicylic acid	Organic acid And Its derivatives	0	0	0	380.337	0	0	0.61599	0.42265	0.521025	0	-Inf	insig
Stachydrine-hydrochloride	Stachydrine hydrochloride	Organic acid And Its derivatives	1282.92	1001.65	1052.94	527.661	316.851	444.779	1.3217	0.00424427	0.0410445	2.58864	1.3722	up
Allantoin	Allantoin	Organic acid And Its derivatives	144647	141506	135124	45099.2	16610.7	45337.3	1.35775	0.00502074	0.0422333	3.93544	1.97652	up
Creatine	Creatine	Organic acid And Its derivatives	83262.5	79185.5	87514.8	41040.3	45367.3	45337.3	1.36818	0.000491098	0.0261132	1.89732	0.923967	insig
Guanidinoacetic-acid	Guanidinoacetic acid	Organic acid And Its derivatives	6966.86	6622.79	5531.41	1340.95	693.711	1158.14	1.3608	0.00219872	0.035921	5.9888	2.58227	up
Levulinic-acid	Levulinic acid	Organic acid And Its derivatives	0	0	0	0	1089.77	0	0.61819	0.42265	0.521025	0	-Inf	insig
Sebacic-acid	Sebacic acid	Organic acid And Its derivatives	155.48	175.031	7.92177	104.781	422.468	39.9656	0.390301	0.600343	0.692331	0.596658	-0.745024	insig
Valeric-acid	Valeric acid	Organic acid And Its derivatives	522.515	0	0	276.609	0	0	0.288879	0.705085	0.769673	1.889	0.917626	insig
Indoleacrylic-acid	Indoleacrylic acid	Organic acid And Its derivatives	21.4528	29.4118	17.1276	0	0	0	1.31567	0.0242813	0.0982437	Inf	Inf	up
2-hydroxyisovaleric-Acid	2-hydroxyisovaleric Acid	Organicacid and Its derivatives	754.036	619.087	1327.54	131.99	84.4935	122.26	1.20938	0.0677546	0.173016	7.97256	2.99504	up
2-Methyllactic-acid	2-Methyllactic acid	Organicacid and Its derivatives	220901	198478	341762	0	0	0	1.30387	0.0294097	0.10614	Inf	Inf	up
Betaine-aldehyde-chloride	Betaine aldehyde chloride	Others	6053.53	4031.26	5037.53	635.899	372.06	16265.6	0.0944487	0.904263	0.91709	0.875462	-0.191884	insig
Ribose-5-phosphate-Barium-Salt-Hydrate	Ribose-5-phosphate Barium Salt Hydrate	Others	11215	10304.4	8079.81	2104.63	12482	4490.76	0.652698	0.381536	0.514714	1.55153	0.633693	insig
1-octadecylglycero-3-phosphocholine	1-octadecylglycero-3-phosphocholine	Others	1387	1421.23	1610.04	1040.29	1060.97	1048.56	1.31168	0.0251351	0.0998422	1.4027	0.48821	insig
Betaine	Betaine	Others	58198.8	49979.4	36546.8	41641.6	24724	38246.7	0.878741	0.17924	0.330969	1.38344	0.468263	insig
12,13-DiHOME	12,13-DiHOME	Oxidized lipids	2421.41	5717.81	2252.07	2555.62	1421.03	3545.34	0.476709	0.509029	0.596649	1.38146	0.46619	insig
4-hydroxybenzoic-acid	4-hydroxybenzoic acid	Phenolic acids	26.1257	10.4072	3.00277	6.85508	17.8589	20.6919	0.163309	0.821448	0.856093	0.87072	-0.199719	insig
2-(Formylamino)Benzoic-Acid	2-(Formylamino)Benzoic Acid	Phenolic acids	233645	161662	0	0	0	0	0.956157	0.196713	0.336537	Inf	Inf	insig
2-aminobenzoic-acid	2-aminobenzoic acid	Phenolic acids	11.8522	16.5775	21.3354	0	3.31253	2.92222	1.27915	0.0225392	0.0955641	7.9819	2.99673	up
phenol	phenol	Phenols	2030.59	0	0	0	1641.86	0	0.108247	0.889166	0.90822	1.23676	0.306563	insig
D-Glucose-6-phosphate	D-Glucose 6-phosphate	Phosphate sugars	845370	941999	681549	257066	48007.7	446927	1.24377	0.0191777	0.0868463	3.28313	1.71507	up
6-Phosphogluconic-acid	6-Phosphogluconic acid	Phosphate sugars	1.53568e+06	1.51995e+06	1.14579e+06	844859	936150	1.09798e+06	1.14872	0.0532568	0.152766	1.45934	0.545317	insig
D-Erythrose-4-phosphate	D-Erythrose 4-phosphate	Phosphate sugars	2.61257e+06	874126	750691	5.69753e+06	871339	168457	0.300913	0.687166	0.764706	0.628942	-0.669001	insig
Xyluose-5-phosphate	Xyluose-5-phosphate	Phosphate sugars	32497.9	31262.9	23310.9	9305.47	23307.7	16523.4	1.08692	0.0700211	0.175667	1.77203	0.825405	insig
disodium-D-fructose-6-phosphate	disodium D-fructose-6-phosphate	Phosphate sugars	7582.84	8576.72	4839.98	1169.57	816.131	4899.01	1.11451	0.0534148	0.152766	3.05017	1.60889	up
Glycerol-3-phosphate	Glycerol 3-phosphate	Phosphoric acids	30161.4	16063.3	25088.9	17137.7	5064.81	10528.6	1.06244	0.0776791	0.188273	2.17877	1.12352	up
Dihydroxyacetone-phosphate	Dihydroxyacetone phosphate	Phosphoric acids	2.90994e+06	3.20856e+06	1.7582e+06	886951	252040	1.53416e+06	1.15009	0.0412093	0.128107	2.94659	1.55905	up
BPG	BPG	Phosphoric acids	2952.42	2920.61	4207.82	4194.23	7105.14	13364.8	0.918961	0.211959	0.348393	0.408724	-1.2908	insig
2-Phospho-D-glyceric-acid	2-Phospho-D-glyceric acid	Phosphoric acids	0	0	0	0	528.084	0	0.61819	0.42265	0.521025	0	-Inf	insig
Trimethylamine	Trimethylamine	Polyamines	92608.3	90292.1	78822.6	50060.1	42246.8	88311.1	0.929232	0.190944	0.330969	1.44904	0.535099	insig
Putrescine	Putrescine	Polyamines	1607.9	1248.46	1596.21	1131.99	535.286	535.024	1.17885	0.0425659	0.129509	2.02178	1.01563	up
Ethanolamine	Ethanolamine	Polyamines	110663	115385	77044.6	31719.8	11161.8	56725.4	1.22217	0.0194341	0.0868463	3.04288	1.60544	up
1,5-Diaminopentane	1,5-Diaminopentane	Polyamines	0	106.541	96.207	120.716	0	0	0.34415	0.631541	0.717486	1.67955	0.748073	insig
Histamine	Histamine	Polyamines	0	0	0	0	4464.71	0	0.61819	0.42265	0.521025	0	-Inf	insig
Spermidine	Spermidine	Polyamines	76040.8	67050.6	84749.1	56073.4	52808.4	37602.1	1.20527	0.0243507	0.0982437	1.5554	0.637282	insig
Acetylcholine	Acetylcholine	Polyamines	40.7816	72.1925	21.1379	21.9483	6.72108	20.1547	0.927107	0.18832	0.330969	2.74684	1.45777	insig
Quinoline-2-carboxylic-acid	Quinoline-2-carboxylic acid	Pteridines and derivatives	0	6.95187	3.25958	0	0	0	0.887229	0.232157	0.375123	Inf	Inf	insig
2-Picolinic-Acid	2-Picolinic Acid	Pteridines and derivatives	1212.83	1254.63	962.07	541.191	304.849	573.7	1.29508	0.00587353	0.0447752	2.4156	1.27238	up
Biopterin	Biopterin	Pteridines and derivatives	235.769	283.834	124.457	60.7336	89.2943	70.0473	1.1426	0.0914685	0.207364	2.92654	1.5492	up
gamma-Glu-Met	gamma-Glu-Met	Small Peptide	42480.9	33936.7	50770.4	11530.4	3480.56	31370.9	1.12507	0.0621396	0.16766	2.7422	1.45533	up
Glutathione-Oxidized	Glutathione Oxidized	Small Peptide	348343	320856	242987	303668	106817	17597.8	0.923629	0.187672	0.330969	2.13086	1.09144	insig
Prolylhydroxyproline	Prolylhydroxyproline	Small Peptide	2400.17	2406.42	1975.5	270.595	190.35	335.196	1.36677	0.00286852	0.0384668	8.5187	3.09063	up
Phe-Val	Phe Val	Small Peptide	2.33645	2.11847	1.99526	28.5628	75.132	2.87924	0.855507	0.25524	0.401091	0.0605229	-4.04637	insig
Glycylphenylalanine	Glycylphenylalanine	Small Peptide	25.7009	15.364	10.4504	24.2032	27.8445	3.50236	0.100536	0.887691	0.90822	0.927369	-0.108785	insig
Anserine	Anserine	Small Peptide	2570.09	1912.79	2765.71	918.521	849.736	754.19	1.31269	0.0227215	0.0955641	2.87364	1.52288	up
Ala-Phe	Ala-Phe	Small Peptide	20.051	18.3669	19.676	27.0595	99.6159	15.0193	0.644288	0.402167	0.521025	0.409993	-1.28633	insig
Glycyl-L-Proline	Glycyl-L-Proline	Small Peptide	113.849	76.5117	149.941	98.9176	48.0077	37.6021	0.934608	0.14271	0.28542	1.84418	0.882978	insig
N-Glycyl-L-Leucine	N-Glycyl-L-Leucine	Small Peptide	201.997	196.216	185.105	169.874	244.839	204.77	0.362235	0.637207	0.717486	0.941619	-0.0867849	insig
Gly-Trp	Gly-Trp	Small Peptide	27.825	6.14973	5.59068	35.929	17.6428	16.2656	0.632203	0.357288	0.498461	0.566535	-0.819762	insig
Phenaceturic-acid	Phenaceturic acid	Small Peptide	8135.09	7651.17	8198.34	911.004	876.14	2234.64	1.36767	0.00169477	0.0346217	5.96368	2.5762	up
L-2-PHENYLGLYCINE	L-2-PHENYLGLYCINE	Small Peptide	0	17.1123	19.9526	0	0	0	0.96772	0.18589	0.330969	Inf	Inf	insig
Phe-Leu	Phe Leu	Small Peptide	0	0	0	735.117	4728.76	313.709	0.780558	0.30446	0.455893	0	-Inf	insig
Leu-Val	Leu Val	Small Peptide	23.5769	16.7421	9.81825	111.545	264.042	24.7099	0.883679	0.236857	0.378982	0.12525	-2.99712	insig
D-Alanyl-D-Alanine	D-Alanyl-D-Alanine	Small Peptide	180.756	0	181.549	177.39	231.637	176.193	0.6959	0.343829	0.484409	0.619092	-0.691774	insig
H-Glu(Leu-OH)-OH	H-Glu(Leu-OH)-OH	Small Peptide	39719.6	42780.7	34373.8	6794.95	2018.72	11602.9	1.34611	0.00102738	0.0293832	5.72447	2.51714	up
L-alpha-Aspartyl-L-phenylalanine	L-alpha-Aspartyl-L-phenylalanine	Small Peptide	223.025	226.244	158.435	260.072	91.2146	200.043	0.237611	0.753168	0.800766	1.10225	0.140454	insig
Phe-Met	Phe Met	Small Peptide	8113.85	2941.18	3338.6	6825.02	50408.1	0	0.565992	0.461556	0.552322	0.251491	-1.99142	insig
Phe-Asn	Phe Asn	Small Peptide	0	483.34	397.076	1492.78	2349.98	715.514	1.07605	0.11094	0.239903	0.193147	-2.37223	down
gamma-Glu-Phe	gamma-Glu-Phe	Small Peptide	1414.61	1168.24	1050.97	278.112	79.2127	784.272	1.20257	0.0392578	0.124934	3.18311	1.67044	up
Ile-Ile	Ile-Ile	Small Peptide	1.67587	1.20527	0	67.0475	110.658	7.97164	0.987627	0.177117	0.330969	0.0155169	-6.01001	insig
H-Phe-Trp-OH	H-Phe-Trp-OH	Small Peptide	0.225149	0	0	7.71197	13.2741	0	0.922763	0.21394	0.34964	0.0107285	-6.54241	insig
1,5-Anhydro-D-Glucitol	1,5-Anhydro-D-Glucitol	Sugar Alcoholss	21665.3	23035.8	20742.8	6268.79	2808.45	8036.1	1.35244	0.00349534	0.0399867	3.82414	1.93514	up
Xylonate	Xylonate	Sugar acids	14762.1	14582.5	13789	10778.7	14666.3	14890.4	0.444362	0.560037	0.6511	1.06937	0.0967628	insig
Mannose	Mannose	Sugars	1915.89	0	0	0	0	0	0.624701	0.42265	0.521025	Inf	Inf	insig
Pantothenic-acid	Pantothenic acid	Sugars	218777	132867	322007	65393.9	15866.5	57370	1.16691	0.0730846	0.181758	4.85933	2.28076	up
Trehalose	Trehalose	Sugars	1098.13	0	843.54	0	0	0	0.969959	0.190433	0.330969	Inf	Inf	insig
2-Amino-2-deoxymannose	2-Amino-2-deoxymannose	Sugars	3228.55	2756.07	4346.11	0	0	0	1.33302	0.0182309	0.0868463	Inf	Inf	up
Guanidinoethyl-Sulfonate	Guanidinoethyl Sulfonate	Sulfonic acids	456.669	405.183	426.709	243.536	129.861	141.384	1.32379	0.0101414	0.0591927	2.50313	1.32373	up
Hypotaurine	Hypotaurine	Sulfonic acids	115973	161662	87119.7	107035	9769.56	81220.5	0.838663	0.206088	0.344685	1.84196	0.881239	insig
Taurine	Taurine	Sulfonic acids	185641	173591	171079	113049	72251.6	102278	1.31641	0.0135425	0.0717253	1.84406	0.882887	insig
2-Methylbutanoic-acid	2-Methylbutanoic acid	fatty acids	343033	298231	152114	234516	127220	213795	0.665825	0.349757	0.490345	1.37852	0.463115	insig
